# Supplementary material for: Active Nanointerfaces Based on Enzyme Carbonic Anhydrase and Metal–Organic Framework for Carbon Dioxide Reduction
Source: Nanomaterials (Basel). 2021 Apr 15;11(4):1008. doi: 10.3390/nano11041008 (PMC8071118; doi:10.3390/nano11041008)
Supplement: Supplementary file 1 [file nanomaterials-11-01008-s001.zip]

Archive with 1 entries (1 files):
- nanomaterials-1165155-supplementary.pdf
